# Supplementary material for: Shining light on a deep-sea bacterial symbiont population structure with CRISPR
Source: Microb Genom. 2021 Aug 27;7(8):000625. doi: 10.1099/mgen.0.000625 (PMC8549365; doi:10.1099/mgen.0.000625)
Supplement: Supplementary material 2 [file mgen-7-0625-s001.xlsx]

## Sheet: Table S1
Table S 1 Sample collection information
Aggregation ID	Collection ID	Date and time of collection (UTC)	Lat	Long	Depth	Region	Flow-regime	Avg temp at plume	Avg temp at base
R01L	M0011	2013-06-18 23:48:00	47° 56.9663 N	129° 05.9164 W	2195	Main Endeavour Field (Grotto)	Low-flow	N.A.	N.A.
R02H	M0016	2013-06-23 02:49:53	47° 56.9600 N	129° 05.9185 W	2190	Main Endeavour Field (Grotto)	High-flow	N.A.	N.A.
R07B	R1939-07	2016-08-09 19:57:33	47° 56.9995 N	129° 05.8242 W	2195	Main Endeavour Field (Hulk)	Basalt-hosted	2.8	2.8
R08H	R1939-08	2016-08-09 20:44:16	47° 56.9996 N	129° 05.8193 W	2197	Main Endeavour Field (Hulk)	High-flow	13.7	37.9
R09L	R1939-09	2016-08-09 21:11:14	47° 56.9973 N	129° 05.8158 W	2197	Main Endeavour Field (Hulk)	Low-flow	2.9	7.5
R13L	R1941-05	2016-08-11 18:10:31	47° 57.7791 N	129° 05.4910 W	2182	Endeavour (Clam-Bed)	High-flow	6	30
R14B	R1941-07	2016-08-11 19:40:52	47° 57.7834 N	129° 05.4999 W	2180	Endeavour (Clam-Bed)	Basalt-hosted	2.5	3.9
R15H	R1942-03	2016-08-12 18:21:22	48° 25.8171 N	128° 40.9278 W	2433	Middle valley	High-flow	20.7	24.5
R16L	R1943-08	2016-08-13 22:42:33	48° 27.3174 N	128° 42.5152 W	2410	Middle valley	Low-flow	2.9	21.1

## Sheet: Table S2
Table S 2 Genetic markers and PCR conditions used in this study
Locus id (product)		Scaffold accession number	Locus-tag in reference genome assembly LDXT01	Start-end position of the amplicon	SNP positions in scaffolda	F: Forward primer	PCR conditions for initial amplificationb
						R: Reverse primer
						Amplicon length in LDXT01 (not including CS)
V4 (16S ribosomal RNA)		KQ557152 LDXT01000000	Ga0074115_1403	2673- 2964		F: CS1* + GTGYCAGCMGCCGCGGTAA	Denaturation: 94°C, 30s Annealing: 57°C, 30s Extension: 68°C, 30s 25-35 cycles
						R: CS2† + GGACTACNNGGGTDTCTAAT
						291 bp
lpxA (acyl-[acyl-carrier-protein]--UDP-N-acetylglucosamine O-acyltransferase)		KQ557115 LDXT01000000	Ga0074115_101122	121173- 121528	121194; 121508	F: CS1 + CCGCTAGGCCAGAGATGAAG
						R: CS2 + CGAGGGCTGCGTGATCG
						356 bp
pleD (diguanylate cyclase (GGDEF) domain)		KQ557117 LDXT01000000	Ga0074115_10695	112275- 112783	112296; 112760	F: CS1 + GAGGGCGTCCAACTGCTTTT
						R: CS2 + TCGATACCGTGCATCTGCC
						509 bp
tufB (translation elongation factor 1A)		KQ557137 LDXT01000000	Ga0074115_12214	16103- 16402	16133; 16324	F: CS1 + ATCACCTTCCAGCGCCTTC
						R: CS2 + CCCGGCCATGCTGACTAT
						300 bp
CRISPR		KQ557120 LDXT01000000	KQ557120 REGION: 48218..48978	48149- 49364		F: CS1 + TCGGCCAAAAAGATCGGTAGA	Denaturation: 95°C, 30s Annealing: 53°C, 30s Extension: 68°C, 2min 30 cycles
						R: CS2 + GTTCGGCCTGTACCCGGAG
						1216 bp
	a Perez and Juniper (32)
	b A second PCR with the following condition was performed to add sample-specific barcodes: Denaturation, 94°C, 30s; Annealing 60°C, 30s; Extension: 68°C, 45s or 2min (for CRISPR)
	* CS1 overhang: ACACTGACGACATGGTTCTACA
	† CS2 overhang: TACGGTAGCAGAGACTTGGTCT

## Sheet: Table S3
Table S 3 Variation between technical duplicates. PCR technical duplicates were sequenced for three trophosome samples for each amplicon (CRISPR, lpxA, pleD, and V4), respectively. Note that out of the 12 technical replicates, the three that showed significant differences in allele composition (Fisher test p-value < 0.1) were from species exhibiting relatively high allele diversity. Therefore in …
Sample	Locus	Average Shannon-Wiener diversity	Fisher test p-value
R02H-8-T	CRISPR	0.854	<0.1
R13L-5-T	lpxA	0.345	<0.1
	pleD	0.344	N.S.
	V4	0.341	N.S.
R15H-2-T	CRISPR	0.083	N.S.
R15H-3-T	CRISPR	0.086	N.S.
	lpxA	0.325	N.S.
	pleD	0.341	N.S.
	V4	0.263	N.S.
R16L-3-T	lpxA	0.266	<0.1
	pleD	0.33	N.S.
	V4	0.506	N.S.

## Sheet: CRISPR haplotypes
CRISPR haplotypes
Haplotype #	CRISPR_structure	R01L-10-T	R01L-12-T	R02H-7-T	R02H-8-T	R02H-8-T_bis	R02H-9-T	R07B-1-Ta	R07B-1-Tb	R07B-1-Tc	R07B-1-Td	R07B-2-Tb	R07B-2-Tc	R07B-3-T	R08H-1-T	R08H-2-Ta	R08H-2-Tb	R08H-2-Tc	R08H-3-Ta	R08H-3-Tb	R08H-3-Tc	R09L-2-Ta	R09L-2-Tb	R09L-2-Tc	R09L-3-T	R09L-4-Ta	R09L-4-Tb	R09L-4-Tc	R13L-3-T	R13L-4-T	R13L-5-T	R14B-2-T	R14B-4-T	R15H-1-T	R15H-2-T	R15H-2-T_bis	R15H-3-T	R15H-3-T_old	R15H-6-T	R15H-7-T	R16L-1-T	R16L-2-T	R16L-3-T	R16L-4-T	R16L-5-T	Total
0	flk_sp5_sp170_sp51_sp22_sp79_sp161_sp174_sp179_sp37_sp47_sp440_sp184_sp55_sp58_sp295_tailprimer			1																						1						116	4				1		1							124
1	flk_sp5_sp170_sp51_sp22_sp79_sp161_sp174_sp179_NA_NA_sp440_sp184_sp55_sp58_sp295_tailprimer																															10	2													12
2	flk_sp5_sp170_NA_NA_NA_sp161_sp174_sp179_sp37_sp47_sp440_sp184_sp55_sp58_sp295_tailprimer	205	35	227	83	139	51	106	158	302	210	12	8	97	198	219	166	318	332	366	189	212	174	353	169	17	60	119	7	275	132		194		1	5	1	1	9	3	3	1	3	2	2	5164
3	flk_sp5_sp170_NA_NA_NA_sp161_sp174_sp179_sp37_NA_sp440_sp184_sp55_sp58_sp295_tailprimer	1															1		1												43															46
4	flk_sp5_sp170_NA_NA_NA_sp161_sp174_sp179_sp37_sp47_NA_sp184_sp55_sp58_sp295_tailprimer			2		21	1							2	1													1	272		1							1								302
5	flk_sp5_sp170_NA_NA_NA_sp161_sp174_sp179_sp37_sp47_sp440_sp184_NA_sp58_sp295_tailprimer													1		2				1			1	1	40	26	73	60								1							1			207
6	flk_sp5_sp170_NA_NA_NA_NA_sp174_sp179_sp37_sp47_sp440_sp184_sp55_NA_sp295_tailprimer										28			2	3																															33
7	flk_sp5_sp170_NA_NA_NA_sp161_sp174_sp179_sp37_sp47_sp440_sp184_sp55_NA_sp295_tailprimer		2	1	1	4	2	66	80	3	18	111	273	67	5	21	28	3				9	18	52	2	7	13	13	1	1			2			2					2		1			808
8	flk_sp5_sp170_NA_NA_NA_sp161_sp174_sp179_NA_sp47_sp440_sp184_sp55_NA_sp295_tailprimer		7	2			61							1	23	4	6	1	1			9	10	20	3	120	2	1						1						1	1		1			275
9	flk_sp5_sp170_NA_NA_NA_sp161_NA_NA_NA_NA_NA_sp184_sp55_NA_sp295_tailprimer			5			1	1	1			1		9	1				2							2		1		17				427	462	753	366	168	569	608	179	580	434	234	496	5317
10	flk_NA_NA_NA_NA_NA_NA_NA_NA_NA_NA_NA_NA_NA_NA_NA_tailprimer																				1															1										2
11	flk_NA_NA_NA_NA_NA_NA_NA_NA_NA_NA_NA_NA_NA_NA_sp295_tailprimer	1				1																									1						1		1	1						6
12	flk_NA_NA_NA_NA_NA_NA_NA_NA_NA_NA_NA_NA_NA_sp58_sp295_tailprimer	1			1													2			1							2	2																	9
13	flk_NA_NA_NA_NA_NA_NA_NA_NA_NA_NA_NA_NA_sp55_NA_sp295_tailprimer				1																					1											1									3
14	flk_NA_NA_NA_NA_NA_NA_NA_NA_NA_NA_NA_NA_sp55_sp58_sp295_tailprimer			1		2												1		1																										5
15	flk_NA_NA_NA_NA_NA_NA_NA_NA_NA_NA_NA_sp184_NA_sp58_sp295_tailprimer																								1																					1
16	flk_NA_NA_NA_NA_NA_NA_NA_NA_NA_NA_NA_sp184_sp55_NA_sp295_tailprimer						3							1																				1		2				3						10
17	flk_NA_NA_NA_NA_NA_NA_NA_NA_NA_NA_NA_sp184_sp55_sp58_sp295_tailprimer		1	1							1							2	1									1									1									8
18	flk_NA_NA_NA_NA_NA_NA_NA_NA_NA_NA_sp440_sp184_sp55_sp58_sp295_tailprimer	2		1				1	1											1				2								2														10
19	flk_NA_NA_NA_NA_NA_NA_NA_NA_NA_sp47_sp440_sp184_sp55_sp58_sp295_tailprimer		1								2					1																2														6
20	flk_NA_NA_NA_NA_NA_NA_NA_NA_sp37_sp47_sp440_sp184_sp55_sp58_sp295_tailprimer					2												1	1			1		1																						6
21	flk_NA_NA_NA_NA_NA_NA_NA_sp179_sp37_sp47_sp440_sp184_sp55_NA_sp295_tailprimer													1																																1
22	flk_NA_NA_NA_NA_NA_NA_NA_sp179_sp37_sp47_sp440_sp184_sp55_sp58_sp295_tailprimer			1															1	1																										3
23	flk_NA_NA_NA_NA_NA_NA_sp174_sp179_sp37_sp47_sp440_sp184_NA_sp58_sp295_tailprimer																										1																			1
24	flk_NA_NA_NA_NA_NA_NA_sp174_sp179_sp37_sp47_sp440_sp184_sp55_sp58_sp295_tailprimer				1																			1																						2
25	flk_NA_NA_NA_NA_NA_sp161_NA_NA_NA_NA_NA_sp184_sp55_NA_sp295_tailprimer																																						1	1		1				3
26	flk_NA_NA_NA_NA_NA_sp161_sp174_sp179_sp37_sp47_sp440_sp184_sp55_sp58_sp295_tailprimer																							1																						1
27	flk_NA_sp170_NA_NA_NA_sp161_NA_NA_NA_NA_NA_NA_NA_sp58_sp295_tailprimer	1																																												1
28	flk_NA_sp170_NA_NA_NA_sp161_NA_NA_NA_NA_NA_sp184_sp55_NA_sp295_tailprimer																																						2	1						3
29	flk_NA_sp170_NA_NA_NA_sp161_sp174_sp179_sp37_sp47_sp440_sp184_sp55_sp58_sp295_tailprimer															1																														1
30	flk_sp5_NA_NA_NA_NA_NA_NA_NA_NA_NA_NA_NA_NA_NA_NA_tailprimer																																			1										1
31	flk_sp5_NA_NA_NA_NA_NA_NA_NA_NA_NA_NA_NA_NA_NA_sp295_tailprimer					1				2				2			2	1		1													1													10
32	flk_sp5_NA_NA_NA_NA_NA_NA_NA_NA_NA_NA_NA_NA_sp58_sp295_tailprimer			2						1										1	2				1	1				1	1	1	1													12
33	flk_sp5_NA_NA_NA_NA_NA_NA_NA_NA_NA_NA_NA_sp55_NA_sp295_tailprimer																																												2	2
34	flk_sp5_NA_NA_NA_NA_NA_NA_NA_NA_NA_NA_NA_sp55_sp58_sp295_tailprimer		1		1				1							1						1	1	1								1														8
35	flk_sp5_NA_NA_NA_NA_NA_NA_NA_NA_NA_NA_sp184_sp55_NA_sp295_tailprimer																							1																1						2
36	flk_sp5_NA_NA_NA_NA_NA_NA_NA_NA_NA_NA_sp184_sp55_sp58_sp295_tailprimer			1				1										1												1																4
37	flk_sp5_NA_NA_NA_NA_NA_NA_NA_NA_NA_sp440_sp184_sp55_sp58_sp295_tailprimer	1	1		1	1														1					1			1		1																8
38	flk_sp5_NA_NA_NA_NA_NA_NA_NA_NA_sp47_sp440_sp184_sp55_NA_sp295_tailprimer												1			1							1																							3
39	flk_sp5_NA_NA_NA_NA_NA_NA_NA_NA_sp47_sp440_sp184_sp55_sp58_sp295_tailprimer																				1			1								1														3
40	flk_sp5_NA_NA_NA_NA_NA_NA_NA_sp37_sp47_sp440_NA_NA_sp58_sp295_tailprimer	1																																												1
41	flk_sp5_NA_NA_NA_NA_NA_NA_NA_sp37_sp47_sp440_sp184_sp55_sp58_sp295_tailprimer													1					1			1																								3
42	flk_sp5_NA_NA_NA_NA_NA_NA_sp179_sp37_NA_sp440_sp184_sp55_sp58_sp295_tailprimer																														1															1
43	flk_sp5_NA_NA_NA_NA_NA_NA_sp179_sp37_sp47_sp440_sp184_sp55_sp58_sp295_tailprimer					1																																								1
44	flk_sp5_NA_NA_NA_NA_NA_sp174_NA_NA_NA_NA_NA_NA_sp58_sp295_tailprimer			1																																										1
45	flk_sp5_NA_NA_NA_NA_NA_sp174_sp179_NA_NA_NA_NA_NA_sp58_sp295_tailprimer																							1																						1
46	flk_sp5_NA_NA_NA_NA_NA_sp174_sp179_sp37_sp47_sp440_sp184_sp55_sp58_sp295_tailprimer				1	6													1																											8
47	flk_sp5_NA_NA_NA_NA_sp161_NA_NA_NA_NA_NA_NA_NA_NA_sp295_tailprimer								1																																					1
48	flk_sp5_NA_NA_NA_NA_sp161_sp174_sp179_sp37_sp47_sp440_sp184_sp55_NA_sp295_tailprimer													1																																1
49	flk_sp5_NA_NA_NA_NA_sp161_sp174_sp179_sp37_sp47_sp440_sp184_sp55_sp58_sp295_tailprimer																				1																									1
50	flk_sp5_sp170_NA_NA_NA_NA_NA_NA_NA_NA_NA_NA_NA_NA_NA_tailprimer		1														1																							1						3
51	flk_sp5_sp170_NA_NA_NA_NA_NA_NA_NA_NA_NA_NA_NA_NA_sp295_tailprimer					1											1				1								1		1		1						1							7
52	flk_sp5_sp170_NA_NA_NA_NA_NA_NA_NA_NA_NA_NA_NA_sp58_sp295_tailprimer	2								1										1			1	1																						6
53	flk_sp5_sp170_NA_NA_NA_NA_NA_NA_NA_NA_NA_NA_sp55_NA_sp295_tailprimer						1	1					1			1																		1					1							6
54	flk_sp5_sp170_NA_NA_NA_NA_NA_NA_NA_NA_NA_NA_sp55_sp58_sp295_tailprimer					1			2							2					1			1	1																					8
55	flk_sp5_sp170_NA_NA_NA_NA_NA_NA_NA_NA_NA_sp184_sp55_NA_sp295_tailprimer																																		1											1
56	flk_sp5_sp170_NA_NA_NA_NA_NA_NA_NA_NA_NA_sp184_sp55_sp58_sp295_tailprimer			1										1									1																							3
57	flk_sp5_sp170_NA_NA_NA_NA_NA_NA_NA_NA_sp440_sp184_sp55_sp58_sp295_tailprimer					1																																								1
58	flk_sp5_sp170_NA_NA_NA_NA_NA_NA_NA_sp47_sp440_sp184_sp55_NA_NA_tailprimer		1																																											1
59	flk_sp5_sp170_NA_NA_NA_NA_NA_NA_NA_sp47_sp440_sp184_sp55_sp58_sp295_tailprimer					1		1																																						2
60	flk_sp5_sp170_NA_NA_NA_NA_NA_NA_sp37_sp47_sp440_sp184_sp55_sp58_sp295_tailprimer																		1																											1
61	flk_sp5_sp170_NA_NA_NA_NA_sp174_sp179_NA_NA_NA_NA_NA_sp58_sp295_tailprimer																														1															1
62	flk_sp5_sp170_NA_NA_NA_NA_sp174_sp179_NA_sp47_sp440_sp184_sp55_NA_sp295_tailprimer						1																																							1
63	flk_sp5_sp170_NA_NA_NA_NA_sp174_sp179_sp37_sp47_NA_NA_NA_NA_NA_tailprimer										1																																			1
64	flk_sp5_sp170_NA_NA_NA_NA_sp174_sp179_sp37_sp47_sp440_sp184_sp55_sp58_sp295_tailprimer					1				1	6			2	2				1												3					1										17
65	flk_sp5_sp170_NA_NA_NA_sp161_NA_NA_NA_NA_NA_NA_NA_NA_NA_tailprimer				1		1												1										1															1		5
66	flk_sp5_sp170_NA_NA_NA_sp161_NA_NA_NA_NA_NA_NA_NA_NA_sp295_tailprimer			1	1	1			1							3				1					1														1							10
67	flk_sp5_sp170_NA_NA_NA_sp161_NA_NA_NA_NA_NA_NA_NA_sp58_sp295_tailprimer					1									1					2																										4
68	flk_sp5_sp170_NA_NA_NA_sp161_NA_NA_NA_NA_NA_NA_sp55_NA_sp295_tailprimer																							1												1			1							3
69	flk_sp5_sp170_NA_NA_NA_sp161_NA_NA_NA_NA_NA_NA_sp55_sp58_sp295_tailprimer																							1																						1
70	flk_sp5_sp170_NA_NA_NA_sp161_NA_NA_NA_NA_NA_sp184_NA_NA_sp295_tailprimer																																			1			1							2
71	flk_sp5_sp170_NA_NA_NA_sp161_NA_NA_NA_NA_NA_sp184_sp55_NA_NA_tailprimer																																									1	1	1		3
72	flk_sp5_sp170_NA_NA_NA_sp161_NA_NA_NA_NA_NA_sp184_sp55_sp58_sp295_tailprimer					1														1			1																							3
73	flk_sp5_sp170_NA_NA_NA_sp161_NA_NA_NA_NA_sp440_sp184_NA_sp58_sp295_tailprimer																									1																				1
74	flk_sp5_sp170_NA_NA_NA_sp161_NA_NA_NA_NA_sp440_sp184_sp55_sp58_sp295_tailprimer																								1																					1
75	flk_sp5_sp170_NA_NA_NA_sp161_NA_NA_NA_sp47_sp440_sp184_sp55_sp58_sp295_tailprimer									1																																				1
76	flk_sp5_sp170_NA_NA_NA_sp161_NA_sp179_sp37_sp47_sp440_sp184_sp55_sp58_sp295_tailprimer			1			1									1	1																													4
77	flk_sp5_sp170_NA_NA_NA_sp161_sp174_NA_NA_NA_NA_NA_NA_NA_NA_tailprimer			1									1					1						1					1		1															6
78	flk_sp5_sp170_NA_NA_NA_sp161_sp174_NA_NA_NA_NA_NA_NA_NA_sp295_tailprimer														1								1	1							1															4
79	flk_sp5_sp170_NA_NA_NA_sp161_sp174_NA_NA_NA_NA_NA_NA_sp58_NA_tailprimer																																1													1
80	flk_sp5_sp170_NA_NA_NA_sp161_sp174_NA_NA_NA_NA_NA_NA_sp58_sp295_tailprimer																			1				1	1																					3
81	flk_sp5_sp170_NA_NA_NA_sp161_sp174_NA_NA_NA_NA_NA_sp55_NA_sp295_tailprimer						1																																							1
82	flk_sp5_sp170_NA_NA_NA_sp161_sp174_NA_NA_NA_NA_NA_sp55_sp58_sp295_tailprimer																							1	2																					3
83	flk_sp5_sp170_NA_NA_NA_sp161_sp174_NA_NA_NA_NA_sp184_NA_NA_sp295_tailprimer																	1																												1
84	flk_sp5_sp170_NA_NA_NA_sp161_sp174_NA_NA_NA_NA_sp184_sp55_sp58_sp295_tailprimer												1														1																			2
85	flk_sp5_sp170_NA_NA_NA_sp161_sp174_NA_NA_NA_sp440_sp184_NA_NA_NA_tailprimer																1																													1
86	flk_sp5_sp170_NA_NA_NA_sp161_sp174_NA_NA_NA_sp440_sp184_sp55_sp58_sp295_tailprimer																				1																									1
87	flk_sp5_sp170_NA_NA_NA_sp161_sp174_NA_NA_sp47_sp440_sp184_sp55_sp58_sp295_tailprimer																		1																											1
88	flk_sp5_sp170_NA_NA_NA_sp161_sp174_NA_sp37_sp47_sp440_sp184_sp55_sp58_sp295_tailprimer								1					1		1								1																						4
89	flk_sp5_sp170_NA_NA_NA_sp161_sp174_sp179_NA_NA_NA_NA_NA_NA_NA_tailprimer									2						2																														4
90	flk_sp5_sp170_NA_NA_NA_sp161_sp174_sp179_NA_NA_NA_NA_NA_sp58_sp295_tailprimer										1																																			1
91	flk_sp5_sp170_NA_NA_NA_sp161_sp174_sp179_NA_NA_NA_NA_sp55_sp58_sp295_tailprimer																													1																1
92	flk_sp5_sp170_NA_NA_NA_sp161_sp174_sp179_NA_NA_NA_sp184_NA_NA_sp295_tailprimer																								1																					1
93	flk_sp5_sp170_NA_NA_NA_sp161_sp174_sp179_NA_NA_NA_sp184_sp55_NA_sp295_tailprimer						1																																							1
94	flk_sp5_sp170_NA_NA_NA_sp161_sp174_sp179_NA_NA_sp440_sp184_sp55_sp58_sp295_tailprimer			1																									1		1															3
95	flk_sp5_sp170_NA_NA_NA_sp161_sp174_sp179_NA_sp47_NA_NA_NA_sp58_sp295_tailprimer														1																															1
96	flk_sp5_sp170_NA_NA_NA_sp161_sp174_sp179_NA_sp47_sp440_NA_NA_NA_NA_tailprimer																									1																				1
97	flk_sp5_sp170_NA_NA_NA_sp161_sp174_sp179_NA_sp47_sp440_sp184_NA_sp58_sp295_tailprimer																							1	1	1		1																		4
98	flk_sp5_sp170_NA_NA_NA_sp161_sp174_sp179_NA_sp47_sp440_sp184_sp55_sp58_sp295_tailprimer	1	2			1	2			1					4	2	1						6	6		2	1	1					1													31
99	flk_sp5_sp170_NA_NA_NA_sp161_sp174_sp179_sp37_NA_NA_NA_NA_NA_NA_tailprimer			1					1				1																																	3
100	flk_sp5_sp170_NA_NA_NA_sp161_sp174_sp179_sp37_NA_NA_NA_NA_NA_sp295_tailprimer								1												1			1																						3
101	flk_sp5_sp170_NA_NA_NA_sp161_sp174_sp179_sp37_NA_NA_NA_NA_sp58_sp295_tailprimer																2																													2
102	flk_sp5_sp170_NA_NA_NA_sp161_sp174_sp179_sp37_NA_NA_NA_sp55_NA_sp295_tailprimer												1																																	1
103	flk_sp5_sp170_NA_NA_NA_sp161_sp174_sp179_sp37_NA_NA_NA_sp55_sp58_sp295_tailprimer									1																																				1
104	flk_sp5_sp170_NA_NA_NA_sp161_sp174_sp179_sp37_NA_sp440_sp184_NA_sp58_sp295_tailprimer																											1																		1
105	flk_sp5_sp170_NA_NA_NA_sp161_sp174_sp179_sp37_NA_sp440_sp184_sp55_NA_sp295_tailprimer													1																																1
106	flk_sp5_sp170_NA_NA_NA_sp161_sp174_sp179_sp37_sp47_NA_NA_NA_sp58_sp295_tailprimer	1							1																																					2
107	flk_sp5_sp170_NA_NA_NA_sp161_sp174_sp179_sp37_sp47_NA_NA_sp55_sp58_sp295_tailprimer																	1																												1
108	flk_sp5_sp170_NA_NA_NA_sp161_sp174_sp179_sp37_sp47_NA_sp184_sp55_NA_NA_tailprimer																																		1											1
109	flk_sp5_sp170_NA_NA_NA_sp161_sp174_sp179_sp37_sp47_NA_sp184_sp55_NA_sp295_tailprimer													1																																1
110	flk_sp5_sp170_NA_NA_NA_sp161_sp174_sp179_sp37_sp47_sp440_NA_NA_NA_NA_tailprimer				1					1																		1																		3
111	flk_sp5_sp170_NA_NA_NA_sp161_sp174_sp179_sp37_sp47_sp440_NA_NA_NA_sp295_tailprimer	1																																												1
112	flk_sp5_sp170_NA_NA_NA_sp161_sp174_sp179_sp37_sp47_sp440_NA_sp55_sp58_sp295_tailprimer	1		1						1													1	1				1																		6
113	flk_sp5_sp170_NA_NA_NA_sp161_sp174_sp179_sp37_sp47_sp440_sp184_NA_NA_NA_tailprimer																											1																		1
114	flk_sp5_sp170_NA_NA_NA_sp161_sp174_sp179_sp37_sp47_sp440_sp184_NA_sp58_NA_tailprimer																								1																					1
115	flk_sp5_sp170_NA_NA_NA_sp161_sp174_sp179_sp37_sp47_sp440_sp184_sp55_NA_NA_tailprimer								1				1	1		1						1		1				1																		7
116	flk_sp5_sp170_NA_NA_NA_sp161_sp174_sp179_sp37_sp47_sp440_sp184_sp55_sp58_NA_tailprimer														1				1	1					1			1																		5
117	flk_sp5_sp170_NA_sp22_sp79_sp161_sp174_sp179_sp37_sp47_sp440_sp184_sp55_sp58_sp295_tailprimer																															1														1
118	flk_sp5_sp170_sp51_sp22_NA_NA_NA_NA_NA_NA_NA_NA_sp55_sp58_sp295_tailprimer																															1														1
119	flk_sp5_sp170_sp51_sp22_NA_NA_NA_NA_NA_NA_NA_sp184_sp55_sp58_sp295_tailprimer																																1													1
120	flk_sp5_sp170_sp51_sp22_sp79_NA_sp174_sp179_sp37_sp47_sp440_sp184_sp55_sp58_sp295_tailprimer																																1													1
121	flk_sp5_sp170_sp51_sp22_sp79_sp161_NA_NA_NA_NA_NA_sp184_sp55_sp58_sp295_tailprimer																															1														1
122	flk_sp5_sp170_sp51_sp22_sp79_sp161_sp174_NA_NA_NA_NA_NA_NA_sp58_sp295_tailprimer																															1														1
123	flk_sp5_sp170_sp51_sp22_sp79_sp161_sp174_sp179_sp37_NA_NA_NA_NA_NA_NA_tailprimer																															1														1
Total		219	52	253	93	187	127	177	250	317	267	124	288	192	241	263	210	333	346	380	199	234	216	454	227	180	151	207	286	297	187	138	209	430	465	768	371	170	588	620	185	583	441	238	500	12663
Counts		13	10	20	11	19	13	7	13	12	8	3	9	18	12	16	11	12	14	14	10	7	12	26	16	12	7	17	8	7	12	12	11	4	4	10	6	3	11	9	4	4	6	4	3	460
max		205	35	227	83	139	61	106	158	302	210	111	273	97	198	219	166	318	332	366	189	212	174	353	169	120	73	119	272	275	132	116	194	427	462	753	366	168	569	608	179	580	434	234	496	11280
min		1	1	1	1	1	1	1	1	1	1	1	1	1	1	1	1	1	1	1	1	1	1	1	1	1	1	1	1	1	1	1	1	1	1	1	1	1	1	1	1	1	1	1	2	45

## Sheet: CRISPR_main_haplotypes
CRISPR main haplotypes
Haplotype #	0	1	2	3	4	5	6	7	8	9	Total_couts		0	1	2	3	4	5	6	7	8	9	Richness not represented			most ancestral CRISPR haplotypes
CRISPR_structure	flk_sp5_sp170_sp51_sp22_sp79_sp161_sp174_sp179_sp37_sp47_sp440_sp184_sp55_sp58_sp295_tailprimer	flk_sp5_sp170_sp51_sp22_sp79_sp161_sp174_sp179_NA_NA_sp440_sp184_sp55_sp58_sp295_tailprimer	flk_sp5_sp170_NA_NA_NA_sp161_sp174_sp179_sp37_sp47_sp440_sp184_sp55_sp58_sp295_tailprimer	flk_sp5_sp170_NA_NA_NA_sp161_sp174_sp179_sp37_NA_sp440_sp184_sp55_sp58_sp295_tailprimer	flk_sp5_sp170_NA_NA_NA_sp161_sp174_sp179_sp37_sp47_NA_sp184_sp55_sp58_sp295_tailprimer	flk_sp5_sp170_NA_NA_NA_sp161_sp174_sp179_sp37_sp47_sp440_sp184_NA_sp58_sp295_tailprimer	flk_sp5_sp170_NA_NA_NA_NA_sp174_sp179_sp37_sp47_sp440_sp184_sp55_NA_sp295_tailprimer	flk_sp5_sp170_NA_NA_NA_sp161_sp174_sp179_sp37_sp47_sp440_sp184_sp55_NA_sp295_tailprimer	flk_sp5_sp170_NA_NA_NA_sp161_sp174_sp179_NA_sp47_sp440_sp184_sp55_NA_sp295_tailprimer	flk_sp5_sp170_NA_NA_NA_sp161_NA_NA_NA_NA_NA_sp184_sp55_NA_sp295_tailprimer
R01L-10-T			205	1							219		0	0	0.936073	0.00456621	0	0	0	0	0	0	0.0593607
R01L-12-T			35					2	7		52		0	0	0.673077	0	0	0	0	0.0384615	0.134615	0	0.153846
R02H-7-T	1		227		2			1	2	5	253		0.00395257	0	0.897233	0	0.00790514	0	0	0.00395257	0.00790514	0.0197628	0.0592885
R02H-8-T			83					1			93		0	0	0.892473	0	0	0	0	0.0107527	0	0	0.0967742
R02H-8-T_bis			139		21			4			187		0	0	0.743316	0	0.112299	0	0	0.0213904	0	0	0.122995
R02H-9-T			51		1			2	61	1	127		0	0	0.401575	0	0.00787402	0	0	0.015748	0.480315	0.00787402	0.0866142
R07B-1-Ta			106					66		1	177		0	0	0.59887	0	0	0	0	0.372881	0	0.00564972	0.0225989
R07B-1-Tb			158					80		1	250		0	0	0.632	0	0	0	0	0.32	0	0.004	0.044
R07B-1-Tc			302					3			317		0	0	0.952681	0	0	0	0	0.00946372	0	0	0.0378549
R07B-1-Td			210				28	18			267		0	0	0.786517	0	0	0	0.104869	0.0674157	0	0	0.0411985
R07B-2-Tb			12					111		1	124		0	0	0.0967742	0	0	0	0	0.895161	0	0.00806452	0
R07B-2-Tc			8					273			288		0	0	0.0277778	0	0	0	0	0.947917	0	0	0.0243056
R07B-3-T			97		2	1	2	67	1	9	192		0	0	0.505208	0	0.0104167	0.00520833	0.0104167	0.348958	0.00520833	0.046875	0.0677083
R08H-1-T			198		1		3	5	23	1	241		0	0	0.821577	0	0.00414938	0	0.0124481	0.0207469	0.0954357	0.00414938	0.0414938
R08H-2-Ta			219			2		21	4		263		0	0	0.8327	0	0	0.00760456	0	0.0798479	0.0152091	0	0.0646388
R08H-2-Tb			166	1				28	6		210		0	0	0.790476	0.0047619	0	0	0	0.133333	0.0285714	0	0.0428571
R08H-2-Tc			318					3	1		333		0	0	0.954955	0	0	0	0	0.00900901	0.003003	0	0.033033
R08H-3-Ta			332	1					1	2	346		0	0	0.959538	0.00289017	0	0	0	0	0.00289017	0.00578035	0.0289017
R08H-3-Tb			366			1					380		0	0	0.963158	0	0	0.00263158	0	0	0	0	0.0342105
R08H-3-Tc			189								199		0	0	0.949749	0	0	0	0	0	0	0	0.0502513
R09L-2-Ta			212					9	9		234		0	0	0.905983	0	0	0	0	0.0384615	0.0384615	0	0.017094
R09L-2-Tb			174			1		18	10		216		0	0	0.805556	0	0	0.00462963	0	0.0833333	0.0462963	0	0.0601852
R09L-2-Tc			353			1		52	20		454		0	0	0.777533	0	0	0.00220264	0	0.114537	0.0440529	0	0.061674
R09L-3-T			169			40		2	3		227		0	0	0.744493	0	0	0.176211	0	0.00881057	0.0132159	0	0.0572687
R09L-4-Ta	1		17			26		7	120	2	180		0.00555556	0	0.0944444	0	0	0.144444	0	0.0388889	0.666667	0.0111111	0.0388889
R09L-4-Tb			60			73		13	2		151		0	0	0.397351	0	0	0.483444	0	0.0860927	0.013245	0	0.0198675
R09L-4-Tc			119		1	60		13	1	1	207		0	0	0.574879	0	0.00483092	0.289855	0	0.0628019	0.00483092	0.00483092	0.057971
R13L-3-T			7		272			1			286		0	0	0.0244755	0	0.951049	0	0	0.0034965	0	0	0.020979
R13L-4-T			275					1		17	297		0	0	0.925926	0	0	0	0	0.003367	0	0.0572391	0.013468
R13L-5-T			132	43	1						187		0	0	0.705882	0.229947	0.00534759	0	0	0	0	0	0.0588235
R14B-2-T	116	10									138		0.84058	0.0724638	0	0	0	0	0	0	0	0	0.0869565
R14B-4-T	4	2	194					2			209		0.0191388	0.00956938	0.92823	0	0	0	0	0.00956938	0	0	0.0334928
R15H-1-T									1	427	430		0	0	0	0	0	0	0	0	0.00232558	0.993023	0.00465116
R15H-2-T			1							462	465		0	0	0.00215054	0	0	0	0	0	0	0.993548	0.00430108
R15H-2-T_bis			5			1		2		753	768		0	0	0.00651042	0	0	0.00130208	0	0.00260417	0	0.980469	0.00911458
R15H-3-T	1		1							366	371		0.00269542	0	0.00269542	0	0	0	0	0	0	0.986523	0.00808625
R15H-3-T_old			1		1					168	170		0	0	0.00588235	0	0.00588235	0	0	0	0	0.988235	0
R15H-6-T	1		9							569	588		0.00170068	0	0.0153061	0	0	0	0	0	0	0.967687	0.0153061
R15H-7-T			3						1	608	620		0	0	0.00483871	0	0	0	0	0	0.0016129	0.980645	0.0129032
R16L-1-T			3					2	1	179	185		0	0	0.0162162	0	0	0	0	0.0108108	0.00540541	0.967568	0
R16L-2-T			1							580	583		0	0	0.00171527	0	0	0	0	0	0	0.994854	0.00343053
R16L-3-T			3			1		1	1	434	441		0	0	0.00680272	0	0	0.00226757	0	0.00226757	0.00226757	0.984127	0.00226757
R16L-4-T			2							234	238		0	0	0.00840336	0	0	0	0	0	0	0.983193	0.00840336
R16L-5-T			2							496	500		0	0	0.004	0	0	0	0	0	0	0.992	0.004

## Sheet: Amplicons_haplotypes
Amplicons haplotypes
ancestral haplotype determined from nucleotide sequence in Ca.E.persephone associated with EPR tubeworms
Amplicons haplotype proportions																	Amplicons haplotype counts
Sample	LpxA_CC	LpxA_CT	LpxA_TC	LpxA_TT		PleD_AA	PleD_GA	PleD_GG	PleD_AG		TufB_AA	TufB_AC	TufB_GA	TufB_GC				LpxA_CC	LpxA_CT	LpxA_TC	LpxA_TT	Total		PleD_AA	PleD_GA	PleD_GG	PleD_AG	Total		TufB_AA	TufB_AC	TufB_GA	TufB_GC	Total
R07B-1-Ta	0.451178	0.329966	0.138047	0.0808081		0.222445	0.563126	0.164329	0.0501002		0.0695364	0.437086	0.428808	0.0645695			R07B-1-Ta	134	98	41	24	297		111	281	82	25	499		42	264	259	39	604
R07B-1-Tb	0.445255	0.284672	0.178832	0.0912409		0.086444	0.656189	0.233792	0.0235756		0.103789	0.383855	0.415157	0.0971993			R07B-1-Tb	122	78	49	25	274		44	334	119	12	509		63	233	252	59	607
R07B-1-Tc	0.710526	0.266917	0.0150376	0.0075188		0.015748	0.973228	0.0110236	0		0.0952381	0.426065	0.403509	0.075188			R07B-1-Tc	189	71	4	2	266		10	618	7	0	635		38	170	161	30	399
R07B-1-Td	0.512953	0.316062	0.119171	0.0518135		0.406199	0.460033	0.0652529	0.0685155		0.0732601	0.40293	0.461538	0.0622711			R07B-1-Td	99	61	23	10	193		249	282	40	42	613		20	110	126	17	273
R07B-2-Ta	0.191011	0.632959	0.0636704	0.11236		0.102857	0.697143	0.194286	0.00571429		0.2	0.266667	0.533333	0			R07B-2-Ta	51	169	17	30	267		18	122	34	1	175		3	4	8	0	15
R07B-2-Tb	0.13	0.095	0.6	0.175		0.0302572	0.449319	0.493192	0.0272315		0.04	0.48	0.32	0.16			R07B-2-Tb	26	19	120	35	200		20	297	326	18	661		1	12	8	4	25
R07B-2-Tc	0.0627615	0.0292887	0.874477	0.0334728		0	0.0342052	0.965795	0		0.112798	0.470716	0.338395	0.0780911			R07B-2-Tc	15	7	209	8	239		0	17	480	0	497		52	217	156	36	461
R07B-2-Td	0.108202	0.0034904	0.879581	0.008726		0.0141844	0.0969267	0.807329	0.0815603		0.0833333	0.408333	0.430556	0.0777778			R07B-2-Td	62	2	504	5	573		12	82	683	69	846		30	147	155	28	360
R07B-3-T	0.406926	0.393939	0.112554	0.0865801		0.13807	0.530831	0.27748	0.0536193		0.0866142	0.409449	0.444882	0.0590551			R07B-3-T	94	91	26	20	231		103	396	207	40	746		22	104	113	15	254
R08H-1-T	0.740525	0.157434	0.0816327	0.0204082		0.102339	0.78655	0.0964912	0.0146199		0.0971867	0.378517	0.414322	0.109974			R08H-1-T	254	54	28	7	343		70	538	66	10	684		38	148	162	43	391
R08H-2-Ta	0.0993976	0.737952	0.0271084	0.135542		0	0.879747	0.118143	0.0021097		0.0846995	0.437158	0.385246	0.0928962			R08H-2-Ta	33	245	9	45	332		0	417	56	1	474		31	160	141	34	366
R08H-2-Tb	0.135231	0.647687	0.0498221	0.16726		0.00242718	0.815534	0.179612	0.00242718		0.135472	0.395722	0.313725	0.15508			R08H-2-Tb	38	182	14	47	281		1	336	74	1	412		76	222	176	87	561
R08H-2-Tc	0.0614334	0.904437	0	0.0341297		0	0.979365	0.0190476	0.0015873		0.15142	0.381703	0.317035	0.149842			R08H-2-Tc	18	265	0	10	293		0	617	12	1	630		96	242	201	95	634
R08H-3-Ta	0.942675	0.0573248	0	0		0.0857143	0.901786	0.0125	0		0.16958	0.386364	0.34965	0.0944056			R08H-3-Ta	296	18	0	0	314		48	505	7	0	560		97	221	200	54	572
R08H-3-Tb	0.8	0.182927	0.00731707	0.0097561		0.147994	0.852006	0	0		0.111252	0.395702	0.388116	0.10493			R08H-3-Tb	328	75	3	4	410		107	616	0	0	723		88	313	307	83	791
R08H-3-Tc	0.931937	0.0680628	0	0		0.239063	0.75625	0.0046875	0		0.0720461	0.45245	0.368876	0.106628			R08H-3-Tc	356	26	0	0	382		153	484	3	0	640		25	157	128	37	347
R09L-2-Ta	0.558824	0.313725	0.0653595	0.0620915		0.37554	0.515108	0.0546763	0.0546763		0.0621469	0.40678	0.502825	0.0282486			R09L-2-Ta	171	96	20	19	306		261	358	38	38	695		11	72	89	5	177
R09L-2-Tb	0.365854	0.491289	0.0557491	0.087108		0.190476	0.650183	0.117216	0.0421245		0.0888325	0.423858	0.408629	0.0786802			R09L-2-Tb	105	141	16	25	287		104	355	64	23	546		35	167	161	31	394
R09L-2-Tc	0.470752	0.35376	0.111421	0.0640669		0.336957	0.490683	0.108696	0.0636646		0.105121	0.425876	0.401617	0.0673854			R09L-2-Tc	169	127	40	23	359		217	316	70	41	644		39	158	149	25	371
R09L-3-T	0.458955	0.522388	0.011194	0.00746269		0.288603	0.674632	0.0257353	0.0110294		0.1	0.442424	0.363636	0.0939394			R09L-3-T	123	140	3	2	268		157	367	14	6	544		33	146	120	31	330
R09L-4-Ta	0.229787	0.357447	0.204255	0.208511		0.00498339	0.611296	0.383721	0		0.156	0.416	0.332	0.096			R09L-4-Ta	54	84	48	49	235		3	368	231	0	602		39	104	83	24	250
R09L-4-Tb	0.095679	0.811728	0.00925926	0.0833333		0.0029985	0.908546	0.0884558	0		0.0890052	0.481675	0.329843	0.0994764			R09L-4-Tb	31	263	3	27	324		2	606	59	0	667		17	92	63	19	191
R09L-4-Tc	0.0862534	0.789757	0.0161725	0.107817		0	0.913043	0.0869565	0		0.0818505	0.480427	0.348754	0.088968			R09L-4-Tc	32	293	6	40	371		0	483	46	0	529		23	135	98	25	281
R13L-3-T	0.164875	0.835125	0	0		0.0614439	0.932412	0.00614439	0		0.0727273	0.478788	0.363636	0.0848485			R13L-3-T	46	233	0	0	279		40	607	4	0	651		12	79	60	14	165
R13L-4-T	0.60479	0.39521	0	0		0.0546559	0.941296	0.00404858	0		0.0949612	0.426357	0.360465	0.118217			R13L-4-T	202	132	0	0	334		27	465	2	0	494		49	220	186	61	516
R13L-5-T	0.541958	0.458042	0	0		0.234834	0.765166	0	0		0.137255	0.422969	0.369748	0.070028			R13L-5-T	155	131	0	0	286		120	391	0	0	511		49	151	132	25	357
R13L-5-T	0.627178	0.372822	0	0		0.233807	0.766193	0	0		0.0855107	0.451306	0.375297	0.087886			R13L-5-T_bis	180	107	0	0	287		148	485	0	0	633		36	190	158	37	421
R14B-2-T	0.988462	0.00384615	0.00769231	0		0	0.00561798	0.988764	0.00561798		0.126949	0.436526	0.325167	0.111359			R14B-2-T	257	1	2	0	260		0	3	528	3	534		57	196	146	50	449
R14B-3-T	0.987069	0.012931	0	0		0.393258	0.25618	0.11236	0.238202		0.0902439	0.443902	0.387805	0.0780488			R14B-3-T	229	3	0	0	232		175	114	50	106	445		37	182	159	32	410
R14B-4-T	0.99697	0.0030303	0	0		0.436282	0.271364	0.104948	0.187406		0.100703	0.459016	0.381733	0.058548			R14B-4-T	329	1	0	0	330		291	181	70	125	667		43	196	163	25	427
R15H-1-T	0.989362	0.0106383	0	0		0	0.00527241	0.98594	0.00878735		0.100707	0.630742	0.157244	0.111307			R15H-1-T	93	1	0	0	94		0	3	561	5	569		57	357	89	63	566
R15H-2-T	0.991329	0.00867052	0	0		0	0.0018797	0.994361	0.0037594		0.0493827	0.561728	0.320988	0.0679012			R15H-2-T	343	3	0	0	346		0	1	529	2	532		8	91	52	11	162
R15H-3-T	0.990291	0.00970874	0	0		0	0.00287356	0.997126	0		0.16835	0.3367	0.326599	0.16835			R15H-3-T	246	1	0	0	247		0	1	539	1	541		28	139	118	33	318
R15H-3-T	0.995951	0.00404858	0	0		0	0.00184843	0.996303	0.00184843		0.0880503	0.437107	0.371069	0.103774			R15H-3-T_old	102	1	0	0	103		0	1	347	0	348		100	200	194	100	594
R16L-1-T	0.996764	0.00323625	0	0		0	0.00175747	0.994728	0.00351494		0.0779944	0.426184	0.37883	0.116992			R16L-1-T	308	1	0	0	309		0	1	566	2	569		28	153	136	42	359
R16L-2-T	0.988095	0.0119048	0	0		0	0.00359712	0.992806	0.00359712		0.0771144	0.427861	0.40796	0.0870647			R16L-2-T	249	3	0	0	252		0	2	552	2	556		31	172	164	35	402
R16L-3-T	0.997347	0.00265252	0	0		0	0.00646204	0.993538	0		0.057047	0.45302	0.426174	0.0637584			R16L-3-T	376	1	0	0	377		0	4	615	0	619		17	135	127	19	298
R16L-3-T	0.969388	0.0306122	0	0		0	0.00246609	0.995068	0.00246609		0.062963	0.433333	0.414815	0.0888889			R16L-3-T_bis	95	3	0	0	98		0	2	807	2	811		17	117	112	24	270
																						94						175						15	min coverage
																						573						846						791	max coverage
																						286.289						579.237						378.105	mean coverage
																						286.5						569						368.5	median coverage

## Sheet: Amplicons_AMOVA
Amplicons AMOVAS
	pleD gene										lpxA gene
Within the MEF	Hierarchical level of variation	Df	Sum Sq	Mean Sq	Sigma	%	P.value	Phi-st		Within the MEF	Hierarchical level of variation	Df	Sum Sq	Mean Sq	Sigma	%	P.value	Phi-st
	Between habitat	2	646.068	323.034	0.0347603	6.37557	N.S.	0.0637557			Between habitat	2	399.681	199.841	-0.00666369	-0.949885	N.S.	-0.00949885
	Between hosts within sites	6	848.628	141.438	0.0732997	13.4443	0.004	0.143598			Between hosts within sites	6	979.83	163.305	0.201071	28.6619	0.001	0.283922
	Between sections within hosts	14	509.43	36.3879	0.0636525	11.6748	0.001	0.145607			Between sections within hosts	14	318.838	22.7742	0.0738705	10.53	0.001	0.145667
	Within samples	13508	5045.22	0.373499	0.373499	68.5053	0.001	0.314947			Within samples	7022	3042.27	0.433248	0.433248	61.758	0.001	0.38242
	Total	13530	7049.35	0.521016	0.545211	100					Total	7044	4740.62	0.673001	0.701526	100
	Hierarchical level of variation	Df	Sum Sq	Mean Sq	Sigma	%	P.value	F-statistic			Hierarchical level of variation	Df	Sum Sq	Mean Sq	Sigma	%	P.value	F-statistic
A) All regions	Between regions	2	3859.41	1929.71	0.279947	37.4061	0.03	0.374061		A) All regions	Between regions	2	834.347	417.173	0.108049	16.3138	N.S.	0.163138
	Between habitats within regions	4	1259.55	314.887	0.0639786	8.54871	0.006	0.136574			Between habitats within regions	4	643.538	160.885	0.0391257	5.90738	N.S.	0.0705896
	Between hosts within habitats	16	1266.66	79.1664	0.0884735	11.8217	0.001	0.218737			Between hosts within habitats	16	1060.15	66.2592	0.154485	23.3249	0.001	0.299887
	Within hosts	21988	6948.24	0.316001	0.316001	42.2235	0.001	0.577765			Within hosts	10856	3915.31	0.360659	0.360659	54.454	0.001	0.45546
	Total	22010	13333.9	0.605809	0.748401	100					Total	10878	6453.34	0.593247	0.662319	100
	Between habitats	2	474.819	237.409	-0.0286062	-4.64376	N.S.	-0.0464376			Between habitats	2	282.062	141.031	-0.014047	-2.31893	N.S.	-0.0231893
	Between hosts within habitats	20	5910.8	295.54	0.328617	53.3459	0.001	0.509786			Between hosts within habitats	20	2255.97	112.798	0.25914	42.7799	0.001	0.418103
	Within hosts	21988	6948.24	0.316001	0.316001	51.2979	0.001	0.487021			Within hosts	10856	3915.31	0.360659	0.360659	59.539	0.001	0.40461
	Total	22010	13333.9	0.605809	0.616013	100					Total	10878	6453.34	0.593247	0.605752	100
B) Without MV	Between regions	1	45.4376	45.4376	-0.0394902	-7.27844	N.S.	-0.0727844		B) Without MV	Between regions	1	196.61	196.61	0.0189703	2.79816	N.S.	0.0279816
	Between habitats within regions	3	1259.54	419.848	0.0731733	13.4866	0.007	0.125716			Between habitats within regions	3	643.538	214.513	0.0409132	6.03479	N.S.	0.0620852
	Between hosts within habitats	11	1266.58	115.144	0.114004	21.0121	0.001	0.224029			Between hosts within habitats	11	1060	96.3635	0.187876	27.7122	0.001	0.303971
	Within hosts	17450	6890.6	0.394877	0.394877	72.7798	0.001	0.272202			Within hosts	9037	3887.68	0.430195	0.430195	63.4549	0.001	0.365451
	Total	17465	9462.16	0.541779	0.542564	100					Total	9052	5787.82	0.639397	0.677955	100
	Between habitats	2	1142.53	571.265	0.0705378	12.2536	0.017	0.122536			Between habitats	2	402.819	201.41	0.00515395	0.779242	N.S.	0.00779242
	Between hosts within habitats	13	1429.03	109.926	0.110237	19.15	0.001	0.218242			Between hosts within habitats	13	1497.33	115.179	0.226057	34.1782	0.001	0.344466
	Within hosts	17450	6890.6	0.394877	0.394877	68.5965	0.001	0.314035			Within hosts	9037	3887.68	0.430195	0.430195	65.0426	0.001	0.349574
	Total	17465	9462.17	0.541779	0.575652	100					Total	9052	5787.82	0.639397	0.661406	100

## Sheet: CRISPR Phi-st matrix
CRISPR Phi-st matrix
	R01L-10-T	R01L-12-T	R02H-7-T	R02H-8-T	R02H-8-T_bis	R02H-9-T	R07B-1-Ta	R07B-1-Tb	R07B-1-Tc	R07B-1-Td	R07B-2-Tb	R07B-2-Tc	R07B-3-T	R08H-1-T	R08H-2-Ta	R08H-2-Tb	R08H-2-Tc	R08H-3-Ta	R08H-3-Tb	R08H-3-Tc	R09L-2-Ta	R09L-2-Tb	R09L-2-Tc	R09L-3-T	R09L-4-Ta	R09L-4-Tb	R09L-4-Tc	R13L-3-T	R13L-4-T	R13L-5-T	R14B-2-T	R14B-4-T	R15H-1-T	R15H-2-T	R15H-2-T_bis	R15H-3-T	R15H-3-T_old	R15H-6-T	R15H-7-T	R16L-1-T	R16L-2-T	R16L-3-T	R16L-4-T	R16L-5-T
R01L-10-T	0
R01L-12-T	0.03513	0
R02H-7-T	0.00222	0.023	0
R02H-8-T	0.00373	0.00509	0.00331	0
R02H-8-T_bis	0.02325	0.01268	0.02185	0.00124	0
R02H-9-T	0.2241	0.07324	0.19624	0.15543	0.14096	0
R07B-1-Ta	0.10451	0.04866	0.08669	0.08335	0.07685	0.12898	0
R07B-1-Tb	0.08051	0.03872	0.06583	0.06859	0.07207	0.13927	-0.00061	0
R07B-1-Tc	0.001	0.05967	0.00708	0.01794	0.04096	0.26905	0.12033	0.08811	0
R07B-1-Td	0.02645	0.01395	0.02844	0.02047	0.02836	0.13271	0.03516	0.02969	0.0341	0
R07B-2-Tb	0.47693	0.32907	0.40141	0.38407	0.27525	0.21687	0.25003	0.25781	0.5319	0.29148	0
R07B-2-Tc	0.53059	0.4189	0.46787	0.47354	0.36019	0.28499	0.30778	0.31742	0.56757	0.35968	0.00358	0
R07B-3-T	0.07831	0.01759	0.06203	0.04971	0.05201	0.08475	0.00697	0.00848	0.0957	0.03211	0.14266	0.20426	0
R08H-1-T	0.02446	0.02192	0.02363	0.03085	0.04387	0.15479	0.05645	0.03929	0.02371	0.01083	0.41698	0.47065	0.05015	0
R08H-2-Ta	0.00645	0.01727	0.00578	0.00994	0.02925	0.17747	0.05242	0.03503	0.00616	0.01265	0.37393	0.43728	0.0444	0.00617	0
R08H-2-Tb	0.02885	0.02437	0.02447	0.02992	0.04537	0.16589	0.03941	0.02122	0.02513	0.01668	0.39164	0.44795	0.03637	0.00664	0.00388	0
R08H-2-Tc	-0.00037	0.05584	0.00831	0.0146	0.03784	0.26492	0.1174	0.08811	-0.00078	0.03057	0.51944	0.55792	0.09545	0.02365	0.00709	0.02747	0
R08H-3-Ta	0.0001	0.05823	0.00876	0.01408	0.03449	0.26728	0.12005	0.09196	6e-05	0.03007	0.51402	0.55467	0.09765	0.02449	0.00881	0.03109	-0.00071	0
R08H-3-Tb	0.00227	0.07177	0.00818	0.02268	0.04777	0.29407	0.13571	0.09939	-0.00165	0.04124	0.55609	0.58614	0.10917	0.02832	0.00947	0.03077	0.00064	0.00129	0
R08H-3-Tc	-0.00118	0.04062	0.00071	0.00855	0.02903	0.22877	0.10855	0.07987	-0.00177	0.03056	0.5047	0.55148	0.07875	0.02323	0.00493	0.02458	0.00031	0.00061	-0.00155	0
R09L-2-Ta	0.01331	0.0529	0.01879	0.03241	0.04707	0.23081	0.09011	0.06199	0.00833	0.01944	0.55962	0.57618	0.07379	0.00536	0.00341	0.01257	0.00829	0.00909	0.01151	0.01165	0
R09L-2-Tb	0.02111	0.02815	0.01754	0.0308	0.04633	0.18145	0.05411	0.03304	0.01823	0.01698	0.45317	0.49709	0.04687	0.0014	0.00093	0.00223	0.02059	0.02292	0.02231	0.01735	0.00424	0
R09L-2-Tc	0.02034	0.01834	0.01944	0.02622	0.0448	0.16518	0.03306	0.0204	0.02049	0.0095	0.32711	0.38351	0.03699	0.00188	0.00179	0.00207	0.02052	0.02266	0.02443	0.01965	0.00628	-0.00018	0
R09L-3-T	0.02843	0.05433	0.02574	0.03167	0.04702	0.22443	0.11488	0.08973	0.03182	0.0478	0.4693	0.52371	0.08665	0.04207	0.02535	0.04258	0.03358	0.0338	0.03248	0.02602	0.04135	0.03818	0.03712	0
R09L-4-Ta	0.39201	0.21704	0.35554	0.31304	0.27175	0.04024	0.27735	0.2911	0.44179	0.27909	0.29103	0.34299	0.20239	0.32128	0.33809	0.33128	0.43769	0.43795	0.46745	0.39906	0.41032	0.35285	0.32406	0.374	0
R09L-4-Tb	0.17255	0.14845	0.14973	0.1369	0.11515	0.26336	0.21154	0.19048	0.20428	0.13895	0.54419	0.58027	0.14426	0.17472	0.14555	0.17292	0.20038	0.19615	0.21746	0.18082	0.21983	0.18463	0.15087	0.07257	0.37749	0
R09L-4-Tc	0.06478	0.07027	0.06149	0.05598	0.06166	0.21717	0.1201	0.10382	0.07902	0.06427	0.43639	0.49707	0.09135	0.07344	0.05584	0.07352	0.07636	0.07687	0.08525	0.06862	0.0825	0.07288	0.06447	0.01114	0.34956	0.02336	0
R13L-3-T	0.49305	0.47326	0.44038	0.44014	0.29502	0.52082	0.54256	0.51153	0.53621	0.43323	0.74691	0.75169	0.41414	0.50869	0.46376	0.50974	0.52891	0.52316	0.55231	0.51207	0.57628	0.53317	0.45663	0.50048	0.61856	0.58208	0.49642	0
R13L-4-T	0.01694	0.04895	0.00219	0.02185	0.04241	0.24203	0.11605	0.08663	0.02018	0.04976	0.47415	0.52564	0.07929	0.04034	0.01779	0.03937	0.02523	0.02427	0.02004	0.01067	0.0366	0.02961	0.03324	0.03832	0.40772	0.18876	0.08438	0.49722	0
R13L-5-T	0.02892	0.04195	0.02951	0.02066	0.02968	0.19704	0.10861	0.09355	0.04107	0.04481	0.39764	0.47326	0.08105	0.05166	0.03464	0.05138	0.04041	0.03735	0.04665	0.03207	0.05171	0.05226	0.04992	0.05367	0.34846	0.15773	0.08007	0.43989	0.04774	0
R14B-2-T	0.64856	0.51614	0.59611	0.52859	0.44347	0.58608	0.67322	0.66098	0.71045	0.5992	0.78414	0.8085	0.52639	0.67607	0.63084	0.66576	0.70701	0.70327	0.72939	0.66301	0.73544	0.6901	0.64845	0.655	0.6682	0.69431	0.64634	0.78629	0.65184	0.58118	0
R14B-4-T	0.00159	0.045	0.00368	0.01207	0.03326	0.24285	0.11648	0.08315	-0.00079	0.03344	0.54127	0.57489	0.08252	0.02488	0.00537	0.02298	0.00237	0.00387	0.0004	-0.00194	0.01448	0.01866	0.01995	0.02933	0.41722	0.19953	0.07545	0.53796	0.0155	0.03673	0.68143	0
R15H-1-T	0.93986	0.93874	0.91522	0.9279	0.86511	0.92119	0.94811	0.93492	0.94789	0.91228	0.97904	0.96843	0.88949	0.94275	0.92565	0.9438	0.94545	0.94276	0.94911	0.94655	0.96245	0.95074	0.9132	0.93855	0.93039	0.9566	0.93659	0.96166	0.92802	0.91914	0.91813	0.95324	0
R15H-2-T	0.94665	0.94812	0.92274	0.93697	0.87509	0.92971	0.95492	0.94156	0.9535	0.91946	0.98458	0.97313	0.89866	0.94913	0.93253	0.95047	0.95101	0.94831	0.95427	0.95332	0.96811	0.95712	0.91892	0.9453	0.93755	0.96317	0.94351	0.96662	0.93481	0.92705	0.92877	0.95961	-0.00119	0
R15H-2-T_bis	0.92819	0.92339	0.91019	0.91813	0.87708	0.91665	0.93372	0.92531	0.935	0.9106	0.95499	0.95166	0.89263	0.93094	0.91884	0.93105	0.93367	0.93185	0.93642	0.93208	0.94416	0.93539	0.91082	0.92744	0.92512	0.93983	0.92678	0.94719	0.91816	0.91443	0.89956	0.9367	0.00167	0.00253	0
R15H-3-T	0.92455	0.91691	0.89841	0.9071	0.84303	0.90202	0.93265	0.92003	0.93531	0.89631	0.9661	0.95785	0.86907	0.92838	0.91027	0.92873	0.93303	0.93034	0.93759	0.9312	0.9496	0.93629	0.90054	0.92336	0.91445	0.94155	0.921	0.95053	0.91282	0.90136	0.89383	0.93875	0.00035	0.00249	-0.00085	0
R15H-3-T_old	0.9104	0.88838	0.87541	0.87576	0.79179	0.86929	0.92063	0.90479	0.92789	0.87173	0.9718	0.95763	0.82941	0.91626	0.89161	0.91598	0.92485	0.92141	0.93183	0.91979	0.94725	0.92766	0.8845	0.90887	0.891	0.93294	0.90404	0.94697	0.89798	0.87436	0.87071	0.93139	-0.0003	0.00024	-0.00244	-0.00179	0
R15H-6-T	0.90543	0.89355	0.8847	0.88901	0.84396	0.88922	0.91113	0.90288	0.91578	0.88616	0.93635	0.93574	0.86219	0.90941	0.89548	0.90871	0.91458	0.91269	0.91857	0.90946	0.92505	0.91398	0.89033	0.90477	0.90169	0.91806	0.90368	0.93039	0.89491	0.88822	0.86534	0.91529	0.00732	0.00881	0.00053	0.00197	0.0004	0
R15H-7-T	0.91981	0.91219	0.89975	0.90659	0.86088	0.90515	0.92573	0.91683	0.92842	0.90013	0.94989	0.94698	0.87887	0.92314	0.90958	0.92301	0.927	0.92504	0.93045	0.92413	0.93828	0.9281	0.90228	0.91904	0.91549	0.93249	0.91799	0.94181	0.90942	0.90358	0.88673	0.92957	0.00185	0.0037	-0.00072	-0.00141	-0.00123	0.00056	0
R16L-1-T	0.89106	0.85809	0.85722	0.85069	0.77515	0.84836	0.89943	0.88669	0.91141	0.85551	0.9472	0.9415	0.81057	0.89787	0.87418	0.89627	0.90897	0.90587	0.91675	0.89905	0.92782	0.90759	0.87117	0.8899	0.87312	0.91076	0.88505	0.93138	0.87976	0.85525	0.84042	0.91078	0.02087	0.02569	0.00347	0.0089	0.00417	-0.00073	0.00454	0
R16L-2-T	0.95272	0.9554	0.93161	0.94567	0.89099	0.93925	0.96014	0.94811	0.95809	0.92871	0.98549	0.97544	0.91145	0.95474	0.94013	0.9561	0.95583	0.95339	0.95847	0.95859	0.97114	0.96175	0.92656	0.9515	0.94543	0.96735	0.95016	0.96979	0.94172	0.93616	0.93742	0.96391	-0.00126	-0.00105	0.00356	0.00262	0.00247	0.01059	0.00415	0.03232	0
R16L-3-T	0.93221	0.92832	0.90772	0.91861	0.85793	0.91316	0.94007	0.92763	0.94109	0.90555	0.97066	0.96199	0.8817	0.93541	0.91851	0.93609	0.93884	0.93624	0.94272	0.93852	0.9549	0.94293	0.90742	0.93099	0.92341	0.94842	0.92908	0.95533	0.92046	0.91148	0.90651	0.94527	0.00205	0.00232	-0.0008	0.00034	-0.00367	0.00209	0.00069	0.00521	0.00446	0
R16L-4-T	0.91643	0.90203	0.88512	0.89022	0.8139	0.88402	0.92581	0.9112	0.93089	0.88207	0.96889	0.95758	0.84654	0.92135	0.89945	0.92139	0.92817	0.92503	0.93411	0.92465	0.94811	0.93127	0.89092	0.91501	0.90123	0.93664	0.91132	0.94839	0.90412	0.8861	0.88107	0.93445	6e-05	0.00055	-0.00152	-0.00088	-0.00389	0.00132	-0.00035	0.0067	0.002	-0.00195	0
R16L-5-T	0.94658	0.94775	0.92362	0.93734	0.87832	0.93068	0.95448	0.94175	0.95317	0.92067	0.98265	0.97216	0.90076	0.949	0.93309	0.95025	0.95081	0.94822	0.95392	0.95289	0.96708	0.95654	0.91988	0.94529	0.93824	0.96236	0.94367	0.96594	0.93504	0.92796	0.92841	0.95888	-0.0011	-0.00092	0.00276	0.00258	0.00032	0.00879	0.00371	0.02488	-0.00033	0.00265	0.00068	0

## Sheet: LpxA F-st matrix
LpxA F-st mtrix
Phi-st	R07B-1-Ta	R07B-1-Tb	R07B-1-Tc	R07B-1-Td	R07B-2-Ta	R07B-2-Tb	R07B-2-Tc	R07B-2-Td	R07B-3-T	R08H-1-T	R08H-2-Ta	R08H-2-Tb	R08H-2-Tc	R08H-3-Ta	R08H-3-Tb	R08H-3-Tc	R09L-2-Ta	R09L-2-Tb	R09L-2-Tc	R09L-3-T	R09L-4-Ta	R09L-4-Tb	R09L-4-Tc	R13L-3-T	R13L-4-T	R13L-5-T	R13L-5-T_bis	R14B-2-T	R14B-3-T	R14B-4-T	R15H-1-T	R15H-2-T	R15H-3-T	R15H-3-T_old	R16L-1-T	R16L-2-T	R16L-3-T	R16L-3-T_bis
R07B-1-Ta	0
R07B-1-Tb	-0.00064	0
R07B-1-Tc	0.07376	0.08282	0
R07B-1-Td	-0.00026	0.00368	0.04661	0
R07B-2-Ta	0.11713	0.13662	0.29812	0.15064	0
R07B-2-Tb	0.2287	0.19655	0.42557	0.26492	0.33926	0
R07B-2-Tc	0.45377	0.42401	0.6455	0.51212	0.56669	0.1136	0
R07B-2-Td	0.51359	0.48463	0.67664	0.56928	0.6269	0.15333	0.00469	0
R07B-3-T	0.00123	0.00916	0.10061	0.00955	0.07819	0.24444	0.4843	0.5486	0
R08H-1-T	0.09874	0.09616	0.01705	0.0709	0.3589	0.40847	0.61653	0.64454	0.14014	0
R08H-2-Ta	0.21876	0.24184	0.41649	0.26511	0.01839	0.43165	0.64042	0.68617	0.17277	0.47304	0
R08H-2-Tb	0.1499	0.16838	0.34165	0.18904	0.00238	0.35197	0.57856	0.63818	0.10851	0.39897	0.00815	0
R08H-2-Tc	0.37183	0.40056	0.58314	0.44199	0.12163	0.6016	0.79157	0.79684	0.33409	0.62371	0.05792	0.11239	0
R08H-3-Ta	0.30928	0.30933	0.15959	0.30417	0.59463	0.64089	0.82696	0.80592	0.37867	0.09392	0.68617	0.62458	0.84046	0
R08H-3-Tb	0.14791	0.15281	0.01727	0.11645	0.41364	0.50245	0.69323	0.70822	0.19216	0.01049	0.52208	0.45343	0.66783	0.06999	0
R08H-3-Tc	0.3086	0.30941	0.14886	0.30011	0.59513	0.64447	0.82014	0.80186	0.37827	0.08623	0.68475	0.62533	0.83017	-0.00193	0.06024	0
R09L-2-Ta	0.0106	0.018	0.02593	4e-05	0.17215	0.31016	0.53332	0.58412	0.02191	0.05363	0.28212	0.21057	0.43761	0.24216	0.08288	0.23772	0
R09L-2-Tb	0.02713	0.04387	0.14184	0.04049	0.03881	0.29747	0.52509	0.58606	0.00734	0.19921	0.11332	0.06504	0.25244	0.43	0.24482	0.42996	0.05178	0
R09L-2-Tc	-0.00159	0.0049	0.06322	-0.00129	0.11563	0.25719	0.47243	0.52797	0.00122	0.09449	0.21518	0.15033	0.3581	0.29331	0.13612	0.29172	0.0063	0.02301	0
R09L-3-T	0.04367	0.06772	0.11698	0.04591	0.08084	0.37644	0.59903	0.6476	0.02585	0.18789	0.16815	0.12015	0.30761	0.4301	0.22147	0.4263	0.04785	0.01203	0.03135	0
R09L-4-Ta	0.04468	0.04099	0.21382	0.07248	0.0737	0.14709	0.38822	0.46366	0.03447	0.24014	0.14885	0.0833	0.31719	0.47413	0.31128	0.47851	0.10097	0.04826	0.05757	0.1094	0
R09L-4-Tb	0.27605	0.30299	0.47772	0.32948	0.04688	0.50535	0.70475	0.73511	0.23029	0.53163	0.00815	0.03908	0.02035	0.74695	0.57809	0.74232	0.33941	0.15902	0.26765	0.20931	0.21573	0
R09L-4-Tc	0.2655	0.29126	0.46487	0.31714	0.03848	0.48559	0.68166	0.71688	0.21889	0.51897	0.00193	0.02751	0.03091	0.72438	0.56438	0.72128	0.32946	0.15021	0.25874	0.2039	0.19812	-0.00112	0
R13L-3-T	0.27392	0.30455	0.46972	0.32565	0.06321	0.53569	0.73614	0.75738	0.23029	0.52757	0.04075	0.0727	0.03233	0.76328	0.57422	0.7556	0.33097	0.15621	0.26073	0.18695	0.24363	0.01678	0.02726	0
R13L-4-T	0.04214	0.06098	0.02655	0.02495	0.1911	0.40324	0.61317	0.65243	0.0475	0.08108	0.30022	0.23593	0.44986	0.27423	0.09306	0.26705	0.01266	0.06343	0.02849	0.03336	0.15988	0.35121	0.34312	0.33186	0
R13L-5-T	0.03815	0.06028	0.06262	0.02931	0.13757	0.39145	0.60984	0.65366	0.03222	0.12804	0.23973	0.18115	0.38966	0.35169	0.14981	0.34588	0.02304	0.03374	0.02441	0.00737	0.13432	0.28776	0.2807	0.26595	0.00482	0
R13L-5-T_bis	0.04575	0.06296	0.01668	0.02617	0.21074	0.40716	0.62444	0.66274	0.05513	0.06687	0.32379	0.25579	0.48302	0.25994	0.07639	0.25154	0.01191	0.07596	0.03248	0.04578	0.16832	0.37879	0.3692	0.36209	-0.00219	0.01139	0
R14B-2-T	0.36298	0.36115	0.24236	0.37635	0.64384	0.67737	0.86807	0.83183	0.43896	0.15176	0.72917	0.66994	0.88841	0.03143	0.13689	0.03861	0.30461	0.48621	0.34634	0.49933	0.51852	0.79201	0.7662	0.81611	0.34791	0.42604	0.33989	0
R14B-3-T	0.34805	0.34647	0.22562	0.35771	0.62832	0.66445	0.8621	0.82803	0.421	0.14237	0.71714	0.65544	0.88199	0.02263	0.12532	0.02982	0.28951	0.4691	0.33238	0.48066	0.5021	0.78179	0.75583	0.80598	0.3307	0.40732	0.32154	-0.00111	0
R14B-4-T	0.40262	0.40263	0.28067	0.42641	0.68112	0.71876	0.89102	0.84931	0.48472	0.17982	0.75811	0.70476	0.90682	0.04722	0.16038	0.05365	0.34199	0.52689	0.38175	0.54217	0.56248	0.81734	0.79139	0.84198	0.38531	0.46797	0.38048	0.00146	0.00325	0
R15H-1-T	0.28654	0.28186	0.17841	0.27901	0.557	0.58161	0.82538	0.8047	0.34328	0.1136	0.66355	0.58831	0.85571	0.01742	0.10304	0.02378	0.23597	0.39879	0.27935	0.4082	0.42048	0.73686	0.71132	0.7615	0.27691	0.34145	0.26361	-0.00491	-0.00731	-0.00069	0
R15H-2-T	0.39844	0.3986	0.27092	0.41965	0.67782	0.71626	0.88647	0.84674	0.48012	0.17228	0.75502	0.7018	0.90182	0.03476	0.15138	0.04243	0.33628	0.52294	0.37755	0.53653	0.55996	0.81357	0.78815	0.83706	0.37839	0.46142	0.37256	-0.00107	-0.00273	-0.00026	-0.00659	0
R15H-3-T	0.36754	0.3662	0.24936	0.38306	0.64689	0.68245	0.87453	0.83635	0.44348	0.15936	0.73208	0.67272	0.89375	0.03897	0.143	0.04543	0.30961	0.48954	0.35051	0.50358	0.52197	0.79571	0.76929	0.82104	0.35254	0.43063	0.34529	-0.00028	0.00058	-0.0034	-0.00365	-0.00188	0
R15H-3-T_old	0.29235	0.2879	0.18357	0.28657	0.56385	0.58947	0.82938	0.80699	0.3506	0.11702	0.66879	0.59475	0.85879	0.01937	0.10617	0.02576	0.24127	0.40545	0.28447	0.41527	0.42797	0.74145	0.71575	0.76627	0.28242	0.34798	0.26955	-0.00459	-0.00662	-0.00154	-0.01023	-0.00628	-0.00409	0
R16L-1-T	0.39415	0.39385	0.27304	0.41606	0.67312	0.71039	0.88728	0.84624	0.4749	0.17479	0.75203	0.69727	0.90383	0.04521	0.15611	0.05165	0.33413	0.51799	0.37417	0.53302	0.55291	0.81232	0.78622	0.83717	0.37738	0.45903	0.37198	0.00104	0.00262	-0.00314	-0.00141	-0.00064	-0.00356	-0.00216	0
R16L-2-T	0.35765	0.35641	0.23418	0.36966	0.63817	0.67491	0.86712	0.83167	0.43246	0.14798	0.72469	0.66468	0.88606	0.02497	0.13025	0.03228	0.29837	0.47955	0.34095	0.49156	0.51343	0.78819	0.76227	0.81231	0.33979	0.41776	0.33128	-0.00124	-0.00411	0.00226	-0.00729	-0.00291	-0.00014	-0.00667	0.0017	0
R16L-3-T	0.4207	0.42135	0.2971	0.44826	0.69766	0.73583	0.89856	0.85577	0.50537	0.19079	0.77068	0.72021	0.91287	0.05159	0.16968	0.05799	0.35888	0.54561	0.39801	0.56138	0.58245	0.82764	0.80209	0.85178	0.40228	0.4869	0.39864	0.00233	0.0046	-0.00282	0.00088	0.00052	-0.00306	-0.00019	-0.00289	0.00345	0
R16L-3-T_bis	0.26779	0.2638	0.15333	0.25676	0.53967	0.56906	0.81409	0.79728	0.32313	0.09432	0.64869	0.57217	0.84253	0.00066	0.08086	0.00591	0.2153	0.37918	0.26047	0.38553	0.40423	0.72246	0.69736	0.74554	0.25307	0.31755	0.23865	0.01011	0.00148	0.0337	-0.0007	0.01141	0.02331	0.00119	0.03114	0.00327	0.0393	0

## Sheet: PleD F-st matrix
PleD F-st matrix
Phi-st	R07B-1-Ta	R07B-1-Tb	R07B-1-Tc	R07B-1-Td	R07B-2-Ta	R07B-2-Tb	R07B-2-Tc	R07B-2-Td	R07B-3-T	R08H-1-T	R08H-2-Ta	R08H-2-Tb	R08H-2-Tc	R08H-3-Ta	R08H-3-Tb	R08H-3-Tc	R09L-2-Ta	R09L-2-Tb	R09L-2-Tc	R09L-3-T	R09L-4-Ta	R09L-4-Tb	R09L-4-Tc	R13L-3-T	R13L-4-T	R13L-5-T	R13L-5-T_bis	R14B-2-T	R14B-3-T	R14B-4-T	R15H-1-T	R15H-2-T	R15H-3-T	R15H-3-T_old	R16L-1-T	R16L-2-T	R16L-3-T	R16L-3-T_bis
R07B-1-Ta	0
R07B-1-Tb	0.02668	0
R07B-1-Tc	0.28516	0.23283	0
R07B-1-Td	0.04108	0.12986	0.39096	0
R07B-2-Ta	0.02626	0	0.29059	0.1237	0
R07B-2-Tb	0.11963	0.09447	0.45118	0.21752	0.12459	0
R07B-2-Tc	0.59128	0.61611	0.93872	0.61094	0.75365	0.36489	0
R07B-2-Td	0.43729	0.44903	0.76822	0.4806	0.51237	0.20747	0.06989	0
R07B-3-T	0.01517	0.01651	0.28298	0.08872	0.0279	0.05138	0.48166	0.34122	0
R08H-1-T	0.06877	0.03933	0.10359	0.17286	0.01904	0.23161	0.73708	0.58944	0.0911	0
R08H-2-Ta	0.15554	0.08718	0.07647	0.28274	0.0779	0.28373	0.83885	0.65389	0.15331	0.03017	0
R08H-2-Tb	0.1072	0.03924	0.14882	0.23726	0.02955	0.20216	0.77948	0.58643	0.09757	0.02378	0.01308	0
R08H-2-Tc	0.29709	0.24022	0.0022	0.40453	0.31047	0.45484	0.94522	0.77183	0.2892	0.11344	0.07789	0.15269	0
R08H-3-Ta	0.17164	0.13917	0.04117	0.27169	0.12883	0.36437	0.86851	0.70381	0.19736	0.03436	0.04474	0.08178	0.05801	0
R08H-3-Tb	0.12874	0.11841	0.09099	0.21388	0.09485	0.34561	0.82121	0.67817	0.17157	0.02398	0.07032	0.09024	0.11001	0.013	0
R08H-3-Tc	0.06315	0.08943	0.18466	0.11092	0.06571	0.2881	0.75922	0.6191	0.11925	0.03571	0.12164	0.114	0.20434	0.07209	0.02617	0
R09L-2-Ta	0.02914	0.10829	0.34033	0.00202	0.09994	0.21594	0.61886	0.49314	0.07958	0.13632	0.2425	0.20312	0.35413	0.22588	0.16932	0.07698	0
R09L-2-Tb	0.00767	0.02158	0.213	0.06832	0.0128	0.15966	0.64911	0.49903	0.03408	0.02915	0.10477	0.07153	0.22556	0.1089	0.07129	0.0291	0.04649	0
R09L-2-Tc	0.01544	0.08374	0.33644	0.00452	0.08007	0.17038	0.57909	0.44719	0.05155	0.12733	0.2275	0.18222	0.34887	0.22471	0.17352	0.08519	0.00267	0.03753	0
R09L-3-T	0.0324	0.07882	0.25264	0.05471	0.06077	0.24614	0.71605	0.57205	0.08799	0.05898	0.16095	0.13596	0.27132	0.12606	0.06922	0.00992	0.03092	0.01764	0.0382	0
R09L-4-Ta	0.0839	0.02945	0.34066	0.20811	0.04916	0.0353	0.53388	0.3635	0.03185	0.12723	0.16321	0.09099	0.34401	0.25343	0.23987	0.20458	0.19226	0.09628	0.15371	0.18299	0
R09L-4-Tb	0.19754	0.12671	0.04305	0.32511	0.12283	0.34276	0.86086	0.69484	0.19624	0.04364	0.00283	0.03547	0.04314	0.03381	0.06918	0.13744	0.27961	0.1359	0.2682	0.18882	0.21675	0
R09L-4-Tc	0.1924	0.12499	0.04397	0.31635	0.12435	0.33446	0.87125	0.69146	0.19132	0.04515	0.00364	0.03714	0.04386	0.03524	0.07085	0.13716	0.27263	0.13379	0.26079	0.18603	0.21247	-0.0016	0
R13L-3-T	0.22001	0.17908	0.01901	0.32416	0.18613	0.40782	0.8958	0.73497	0.23701	0.05822	0.0537	0.10631	0.03366	0.00351	0.03361	0.11074	0.27495	0.1503	0.27363	0.17393	0.29481	0.03384	0.03481	0
R13L-4-T	0.2159	0.177	0.0145	0.31686	0.19114	0.39757	0.90805	0.73132	0.23162	0.06224	0.05615	0.10881	0.02985	0.00685	0.03946	0.11536	0.27008	0.15034	0.26768	0.17523	0.28846	0.0349	0.03591	-0.00124	0
R13L-5-T	0.06653	0.09154	0.19305	0.11489	0.06832	0.29023	0.77949	0.62703	0.12161	0.03514	0.12297	0.1154	0.21527	0.07011	0.02317	-0.0016	0.08096	0.0315	0.08899	0.01234	0.2073	0.13946	0.13948	0.11095	0.11627	0
R13L-5-T_bis	0.06893	0.09332	0.17949	0.11884	0.06924	0.29535	0.76783	0.62662	0.12504	0.03498	0.11953	0.1142	0.19968	0.06715	0.02238	-0.00137	0.08383	0.03254	0.09229	0.01309	0.21008	0.13397	0.13393	0.10501	0.10999	-0.00177	0
R14B-2-T	0.63138	0.6586	0.96067	0.64389	0.80901	0.41159	0.0137	0.09879	0.51955	0.76868	0.87192	0.81908	0.96704	0.89554	0.84715	0.78875	0.65036	0.68609	0.61317	0.74913	0.58023	0.88785	0.90052	0.91967	0.93425	0.81101	0.79713	0
R14B-3-T	0.10798	0.20576	0.52706	0.05078	0.20629	0.22389	0.57081	0.42155	0.13229	0.29303	0.39661	0.33667	0.53788	0.4097	0.36099	0.24973	0.07418	0.16004	0.0609	0.17453	0.25929	0.4515	0.43807	0.46523	0.45116	0.25113	0.25914	0.60726	0
R14B-4-T	0.10343	0.20311	0.48405	0.03689	0.20316	0.22951	0.5462	0.42054	0.13389	0.27876	0.37599	0.32462	0.49403	0.38066	0.33437	0.22902	0.05989	0.15315	0.05113	0.15752	0.25879	0.42258	0.41099	0.42958	0.41798	0.23088	0.23787	0.57694	0.0015	0
R15H-1-T	0.63524	0.6619	0.95848	0.6475	0.80956	0.41469	0.01239	0.09714	0.52302	0.77047	0.87159	0.81983	0.96464	0.89502	0.84774	0.79052	0.65372	0.68932	0.61686	0.75171	0.58349	0.88732	0.89958	0.91861	0.93262	0.81254	0.79877	-0.00146	0.61139	0.5806	0
R15H-2-T	0.63837	0.66612	0.96591	0.6496	0.82037	0.41992	0.02235	0.10638	0.52604	0.77444	0.87878	0.82691	0.97232	0.90123	0.85219	0.79416	0.65578	0.69258	0.61902	0.75506	0.58837	0.8935	0.9068	0.92489	0.94018	0.81695	0.80254	-0.00043	0.61398	0.58246	0.0009	0
R15H-3-T	0.64263	0.67038	0.96788	0.65328	0.82597	0.42419	0.02528	0.1097	0.52978	0.77753	0.88194	0.83078	0.97427	0.9038	0.85469	0.79713	0.65919	0.69641	0.62273	0.75851	0.59271	0.89602	0.90955	0.92711	0.94261	0.82015	0.80549	0.00102	0.6186	0.58625	0.00286	-0.00147	0
R15H-3-T_old	0.59566	0.62563	0.96376	0.61196	0.77994	0.38302	0.02087	0.09663	0.4901	0.74786	0.86038	0.7989	0.97135	0.88757	0.83431	0.76814	0.62117	0.655	0.58126	0.72231	0.54878	0.88043	0.89392	0.91601	0.93253	0.78997	0.77721	0.00108	0.56772	0.54469	0.00302	-0.00112	-0.00198	0
R16L-1-T	0.64667	0.67403	0.96694	0.65698	0.82789	0.42769	0.02362	0.1094	0.53339	0.77974	0.88264	0.83244	0.97317	0.90421	0.85589	0.7993	0.66262	0.69988	0.62649	0.76139	0.59635	0.89641	0.90971	0.92704	0.94217	0.8222	0.80755	-0.00012	0.62297	0.59004	0.0013	-0.00181	-0.00151	-0.00121	0
R16L-2-T	0.64123	0.66852	0.96483	0.65234	0.82137	0.42184	0.01935	0.10572	0.52841	0.77582	0.87893	0.82778	0.97112	0.90122	0.85282	0.79557	0.65826	0.69498	0.62175	0.75706	0.59053	0.89344	0.90655	0.92452	0.93948	0.81827	0.80388	-0.00117	0.6175	0.58545	4e-05	-0.00163	-0.00098	-0.00088	-0.00149	0
R16L-3-T	0.65416	0.68065	0.96648	0.66406	0.83289	0.43338	0.01885	0.11073	0.53974	0.78399	0.88488	0.83626	0.97248	0.90584	0.85853	0.80354	0.66907	0.70632	0.63354	0.7669	0.6025	0.89793	0.91105	0.92786	0.94261	0.82642	0.81164	-0.00015	0.63221	0.59788	0.00171	-0.00027	-0.00016	-0.001	-0.00016	-0.00091	0
R16L-3-T_bis	0.69056	0.71539	0.97095	0.69669	0.8618	0.47087	0.02753	0.12575	0.57417	0.80736	0.90095	0.85917	0.97618	0.91838	0.87465	0.82583	0.6997	0.73822	0.66705	0.79406	0.63909	0.9105	0.92325	0.93707	0.9509	0.84855	0.8333	0.00046	0.67073	0.63177	0.0023	-0.00144	-0.00141	-0.00145	-0.00141	-0.00119	-0.00033	0

[truncated: 1 more sheets: Mantel tests]
